# Supplementary material for: Prognostic Significance of EGFR, HER2, and c-Met Overexpression in Surgically Treated Patients with Adenocarcinoma of the Ampulla of Vater
Source: Cancers (Basel). 2024 Aug 3;16(15):2756. doi: 10.3390/cancers16152756 (PMC11312068; doi:10.3390/cancers16152756)
Supplement: Supplementary file 1 [file cancers-16-02756-s001.zip]

Archive with 1 entries (1 files):
- cancers-3123796-supplementary.pdf
